# Supplementary material for: Variation of the Tegmen and Cercus in Sinopodisma rostellocerca (Orthoptera: Acrididae: Melanoplinae) with Proposal of a New Synonym
Source: Insects. 2024 Jul 12;15(7):526. doi: 10.3390/insects15070526 (PMC11276630; doi:10.3390/insects15070526)
Supplement: Supplementary file 1 [file insects-15-00526-s001.zip]

Archive with 1 entries (1 files):
- insects-3027168-supplementary.pdf
